# Supplementary material for: A novel chicken infectious anemia virus vaccine candidate: complete attenuation, strong immunogenicity, and a built-in DIVA marker
Source: Poult Sci. 2026 May 15;105(9):107139. doi: 10.1016/j.psj.2026.107139 (PMC13226897; doi:10.1016/j.psj.2026.107139)
Supplement: Supplementary file 2 [file mmc2.xlsx]

## Sheet: Supplementary Table 1 
	Fig1. C (PCV)	P100	P45	WT	26P4	NT	P-value	P100 vs P45	P100 vs WT	P100 vs 26P4	P100 vs NT	P45 vs WT	P45 vs 26P4	P45 vs NT	WT vs 26P4	WT vs NT	26P4 vs NT
	7dpi	33.06±1.43	29±1.71	27.94±1.26	32±2.71	32.44±2.99	7dpi	**	***	ns	ns	ns	*	*	**	***	ns
	14dpi	31.38±2.75	21.15±5.16	18.55±3.74	32.08±2.56	33.5±2.56	14dpi	***	***	ns	ns	ns	***	***	***	***	ns
	21dpi	31.16±3.23	33.64±2.07	32.22±2.83	34.19±3.95	34.23±3.17	21dpi	ns	ns	ns	ns	ns	ns	ns	ns	ns	ns
	28dpi	33.14±1.21	34.78±2.33	30.79±3.41	31.36±2.43	31±2.45	28dpi	ns	ns	ns	ns	*	ns	*	ns	ns	ns
	Fig1. D(Thymus)	P100	P45	WT	26P4	NT	P-value	P100 vs P45	P100 vs WT	P100 vs 26P4	P45 vs WT	P45 vs 26P4	WT vs 26P4
	7dpi	4.99±1.48	7.25±0.57	6.62±0.58	6.61±0.99	-	7dpi	**	*	*	ns	ns	ns
	14dpi	8.43±0.35	8.82±0.20	8.61±0.22	7.27±1.14	-	14dpi	ns	ns	*	ns	**	**
	21dpi	7.74±0.58	7.4±0.42	7.61±0.36	7.65±0.16	-	21dpi	ns	ns	ns	ns	ns	ns
	Fig1. E(Bone marrow)	P100	P45	WT	26P4	NT	P-value	P100 vs P45	P100 vs WT	P100 vs 26P4	P45 vs WT	P45 vs 26P4	WT vs 26P4
	7dpi	3.73±0.68	6.34±0.20	7.2±0.24	5.21±0.47	-	7dpi	***	***	***	*	**	***
	14dpi	7.1±0.23	7.24±0.32	7.61±0.17	6.84±0.35	-	14dpi	ns	*	ns	ns	ns	***
	21dpi	6.54±0.12	6.79±0.50	6.46±0.38	6.4±0.48	-	21dpi	ns	ns	ns	ns	ns	ns
	Fig1. F(Spleen)	P100	P45	WT	26P4	NT	P-value	P100 vs P45	P100 vs WT	P100 vs 26P4	P45 vs WT	P45 vs 26P4	WT vs 26P4
	7dpi	3.44±0.65	5.64±0.36	6.72±0.42	4.89±0.69	-	7dpi	***	***	***	*	ns	***
	14dpi	6.78±0.30	7.14±0.52	7.31±0.13	6.67±0.12	-	14dpi	ns	*	ns	ns	ns	**
	21dpi	6.57±0.19	6.3±0.52	6.36±0.14	6.42±0.05	-	21dpi	ns	ns	ns	ns	ns	ns
	Fig1. G(bursa)	P100	P45	WT	26P4	NT	P-value	P100 vs P45	P100 vs WT	P100 vs 26P4	P45 vs WT	P45 vs 26P4	WT vs 26P4
	7dpi	2.29±0.55	4.83±0.45	5.77±0.23	4.2±0.72	-	7dpi	***	***	***	*	ns	***
	14dpi	5.94±0.21	6.34±0.31	6.57±0.14	6.08±0.31	-	14dpi	ns	**	ns	ns	ns	*
	21dpi	5.13±0.08	5.78±0.94	5.4±0.09	5.42±0.13	-	21dpi	ns	ns	ns	ns	ns	ns
	Fig2. A(IL18)	P100	WT	NT	P-value	NT vs WT	NT vs P100	WT vs P100
		4.028±1.467	2.826±0.615	1.090±0.470		**	***	ns
	Fig2. B(IFNg)	P100	WT	NT	P-value	NT vs WT	NT vs P100	WT vs P100
		11.66±7.758	7.191±2.027	1.237±0.907		***	***	ns
	Fig2. C(IL1b)	P100	WT	NT	P-value	NT vs WT	NT vs P100	WT vs P100
		3.163±1.624	1.843±0.217	1.046±0.346		ns	**	ns
	Fig2. D(IFNa)	P100	WT	NT	P-value	NT vs WT	NT vs P100	WT vs P100
		11.63±5.649	5.812±1.544	1.221±1.018		***	***	ns
	Fig2. E(IFNb)	P100	WT	NT	P-value	NT vs WT	NT vs P100	WT vs P100
		17.80±10.36	13.40±5.984	1.463±1.366		***	***	ns
	Fig2. F(GADD45)	P100	WT	NT	P-value	NT vs WT	NT vs P100	WT vs P100
		5.569±2.786	3.458±0.673	1.088±0.485		**	***	ns
	Fig3. C(PCV)	P100	26P4	WT	NT	P-value	P100 vs 26P4	P100 vs WT	P100 vs NT	26P4 vs WT	26P4 vs NT	WT vs NT
	0dpc	30.14±2.38	30±1.62	30.45±2.02	33.75±2.22	0dpc	ns	ns	***	ns	***	***
	7dpc	29.6±2.23	30.5±1.97	32.5±2.28	30.86±2.11	7dpc	ns	ns	ns	ns	ns	ns
	14dpc	31.46±2.32	31.92±1.74	31.1±2.77	31±2.94	14dpc	ns	ns	ns	ns	ns	ns
	21dpc	32.88±1.78	32.25±1.68	32.3±3.13	30.88±1.25	21dpc	ns	ns	ns	ns	ns	ns
	28dpc	30.63±1.51	33.43±1.4	32.88±1.73	31±2.45	28dpc	*	ns	ns	ns	ns	ns
	35dpc	31±2.12	34±1.41	32.2±0.84	31.67±1.53	35dpc	ns	ns	ns	ns	ns	ns
	Fig3. D(Thymus)	P100	26P4	WT	NT	P-value	P100 vs 26P4	P100 vs WT	26P4 vs WT
	7dpc	8.37±0.16	8.22±0.28	8.53±0.25	-	7dpc	ns	ns	ns
	14dpc	6.91±0.11	6.58±0.50	8.56±0.13	-	14dpc	ns	**	***
	21dpc	6.66±0.30	6.28±0.34	7.18±0.22	-	21dpc	ns	ns	*
	28dpc	6.19±0.26	5.97±0.71	7.06±0.12	-	28dpc	ns	ns	ns
	35dpc	4.67±0.81	5.24±0.72	5.75±1.02	-	35dpc	ns	ns	ns
	Fig3. E(Spleen)	P100	26P4	WT	NT	P-value	P100 vs 26P4	P100 vs WT	26P4 vs WT
	7dpc	6.91±0.29	7.03±0.26	8.04±0.23	-	7dpc	ns	**	**
	14dpc	5.87±0.55	5.37±0.49	7.28±0.23	-	14dpc	ns	*	**
	21dpc	5.40±0.10	4.96±0.24	6.92±0.20	-	21dpc	ns	***	***
	28dpc	5.58±0.30	5.18±0.10	6.87±0.24	-	28dpc	ns	**	***
	35dpc	4.71±0.51	4.60±0.59	5.73±0.81	-	35dpc	ns	ns	ns
	Fig3. F(Bursa)	P100	26P4	WT	NT	P-value	P100 vs 26P4	P100 vs WT	26P4 vs WT
	7dpc	5.09±0.28	4.39±0.45	6.43±0.58	-	7dpc	ns	*	**
	14dpc	3.77±0.72	3.39±0.59	6.01±0.29	-	14dpc	ns	**	**
	21dpc	3.54±0.34	3.03±0.43	5.82±0.39	-	21dpc	ns	***	***
	28dpc	3.84±1.04	3.04±0.62	5.15±0.55	-	28dpc	ns	ns	*
	35dpc	3.32±0.86	2.59±0.63	4.37±0.73	-	35dpc	ns	ns	ns
	Fig3. G(Cecal tonsil)	P100	26P4	WT	NT	P-value	P100 vs 26P4	P100 vs WT	26P4 vs WT
	7dpc	5.36±0.47	5.12±0.24	7.10±0.44	-	7dpc	ns	**	**
	14dpc	4.18±0.49	4.26±0.37	6.31±0.19	-	14dpc	ns	**	**
	21dpc	3.93±0.82	3.63±0.70	5.79±0.38	-	21dpc	ns	*	*
	28dpc	3.57±0.09	3.53±0.25	5.24±0.62	-	28dpc	ns	**	**
	35dpc	3.14±0.70	2.97±0.53	4.29±0.68	-	35dpc	ns	ns	ns
	Fig3 H(Clocal swab)	P100	26P4	WT	NT	P-value	P100 vs 26P4	P100 vs WT	26P4 vs WT
	7dpc	2.88±0.49	2.63±0.30	3.92±0.59	-	7dpc	ns	***	***
	14dpc	2.39±0.17	2.36±0.19	3.74±0.56	-	14dpc	ns	***	***
	21dpc	2.23±0.03	-	2.95±0.50	-	21dpc	-	**	-
	28dpc	-	-	2.94±0.26	-	28dpc	-	-	-
	35dpc	-	-	2.83±0.36	-	35dpc	-	-	-
	Fig3. I(ELISA)	P100	26P4	WT	NT	P-value	P100 vs 26P4	P100 vs WT	P100 vs NT	26P4 vs WT	26P4 vs NT	WT vs NT
	7dpc	1896.91±972.5	1368.09±607.86	858.72±108.85	164±137	7dpc	*	***	**	ns	ns	ns
	14dpc	1274.11±231.89	1438.35±765.91	3012.76±1652.88	54.67±25.32	14dpc	ns	***	ns	***	ns	**
	21dpc	1771.78±978.57	1971.1±1123.8	3165.56±878.84	142	21dpc	ns	**	ns	**	ns	**
	28dpc	2505.74±1584.99	1963.21±1322.73	4283.69±749.5	89.23±82.94	28dpc	ns	*	ns	**	ns	**
	35dpc	2604.42±1189.8	2209.91±1696.16	4527.94±439.47	50	35dpc	ns	ns	ns	*	ns	**
